# Supplementary material for: Sero- and apx-typing of German Actinobacillus pleuropneumoniae field isolates from 2010 to 2019 reveals a predominance of serovar 2 with regular apx-profile
Source: Vet Res. 2021 Jan 20;52:10. doi: 10.1186/s13567-020-00890-x (PMC7818768; doi:10.1186/s13567-020-00890-x)
Supplement: Supplementary file 2 — Additional file 2. Raw data for 213 German A. pleuropneumoniae isolates (2010–2019) and 5 additional isolates (1999–2009). [file 13567_2020_890_MOESM2_ESM.xlsx]

## Sheet: dataset
Lab ID	Year	Serovar	apxIBD	apxICA	apxIICA	apxIIIBD	apxIIICA	apx_feature	organ
4578/1/17	2017	2	1	0	1	1	1	typical	thorax
4622/2/17	2017	2	1	0	1	1	1	typical	thorax
4623/1/17	2017	7	1	0	1	0	0	typical	thorax
5536/3/17	2017	n.t.	1	0	1	0	0	typical	nose
6104/1/17	2017	2	1	0	1	1	1	typical	thorax
163/1/18	2018	2	1	0	1	1	1	typical	thorax
94/1/18	2018	2	1	0	1	1	1	typical	thorax
3153/1/17	2017	2	1	0	1	1	1	typical	thorax
409/2/18	2018	2	1	0	1	1	1	typical	thorax
410/1/18	2018	2	1	0	1	1	1	typical	thorax
427/1/18	2018	9 or 11	1	1	1	0	0	typical	thorax
463/1/18	2018	2	1	0	1	1	1	typical	thorax
523/1/18	2018	2	1	0	1	1	1	typical	thorax
799/3/18	2018	2	1	0	1	1	1	typical	thorax
800/3/18	2018	2	1	0	1	1	1	typical	thorax
814/2/18	2018	2	1	0	1	1	1	typical	thorax
1097/1/18	2018	2	1	0	1	1	1	typical	thorax
1201/4/18	2018	2	1	0	1	1	1	typical	systemic
1459/1/18	2018	2	1	0	1	1	1	typical	thorax
1739/1/18	2018	n.t.	1	1	1	0	0	typical	thorax
2249/1/18	2018	2	1	0	1	1	1	typical	thorax
2296/2/18	2018	2	1	0	1	1	1	typical	thorax
2771/1/18	2018	2	1	0	1	1	1	typical	thorax
3009/1/18	2018	2	1	0	1	1	1	typical	thorax
3179/1/18	2018	2	1	0	1	1	1	typical	nose
3430/1/18	2018	2	1	0	1	1	1	typical	thorax
4558/2/17	2017	2	1	0	1	1	1	typical	thorax
5655/1/17	2017	9 or 11	1	1	1	0	0	typical	thorax
5673/1/17	2017	2	1	0	1	1	1	typical	thorax
5302/1/17	2017	2	1	0	1	1	1	typical	thorax
5764/1/17	2017	6	1	0	1	1	1	typical	thorax
655/1/18	2018	2	1	0	1	1	1	typical	thorax
1282/2/18	2018	2	1	0	1	1	1	typical	unknown
1716/1/18	2018	2	1	0	1	1	1	typical	thorax
3510/4/18	2018	2	1	0	1	1	1	typical	thorax
5709/1/16	2016	2	1	0	1	1	1	typical	thorax
5146/1/17	2017	2	1	0	1	1	1	typical	thorax
5765/5/17	2017	2	1	0	1	1	1	typical	thorax
1417/2/17	2017	12	1	0	1	0	0	typical	thorax
676/1/17	2017	2	1	0	1	1	1	typical	thorax
1498/7/17	2017	2	1	0	1	1	1	typical	thorax
406/4/17	2017	5	1	1	1	0	0	typical	thorax
1150/3/17	2017	2	1	0	1	1	1	typical	thorax
156/2/17	2017	2	1	0	1	1	1	typical	thorax
1522/1/17	2017	2	1	0	1	1	1	typical	thorax
789/1/17	2017	8	1	0	1	1	1	typical	thorax
788/2/17	2017	2	1	0	1	1	1	typical	thorax
2181/1/17	2017	9 or 11	1	1	1	0	0	typical	thorax
2198/1/17	2017	2	1	0	1	1	1	typical	thorax
1206/1/17	2017	2	1	0	1	1	1	typical	thorax
993/1/17	2017	9 or 11	1	1	1	0	0	typical	thorax
938/2/17	2017	2	1	0	1	1	1	typical	thorax
1476/1/17	2017	2	1	0	1	1	1	typical	thorax
713/3/17	2017	9 or 11	1	1	1	0	0	typical	unknown
222/2/17	2017	2	1	0	1	1	1	typical	thorax
2234/1/17	2017	2	1	0	1	1	1	typical	thorax
4065/1/18	2018	2	1	0	1	0	0	atypical	unknown
4964/2/15	2015	9 or 11	1	1	1	0	0	typical	thorax
4692/3/15	2015	2	1	0	1	1	1	typical	thorax
4658/3/15	2015	2	1	0	1	1	1	typical	thorax
5170/1/14	2014	9 or 11	1	1	1	0	0	typical	thorax
6319/2/14	2014	9 or 11	1	1	1	0	0	typical	thorax
5994/1/14	2014	9 or 11	1	1	1	0	0	typical	thorax
6457/2/14	2014	9 or 11	1	1	1	0	0	typical	thorax
3980/1/14	2014	2	1	0	1	1	1	typical	systemic
4510/3/12	2012	2	1	0	1	1	1	typical	thorax
4090/1/18	2018	9 or 11	1	1	1	0	0	typical	thorax
4122/6/18	2018	2	1	0	1	1	1	typical	thorax
5515/1/12	2012	2	1	0	1	1	1	typical	thorax
5252/3/15	2015	9 or 11	1	1	1	0	0	typical	thorax
500/4/16	2016	8	1	0	1	1	1	typical	systemic
1148/1/16	2016	2	1	0	1	1	1	typical	thorax
373/1/15	2015	9 or 11	1	1	1	0	0	typical	thorax
506/2/15	2015	2	1	0	1	1	1	typical	thorax
1994/1/15	2015	9 or 11	1	1	1	0	0	typical	thorax
2052/1/15	2015	2	1	0	1	1	1	typical	thorax
1061/1/13	2013	2	1	0	1	1	1	typical	thorax
1635/3/13	2013	2	1	0	1	1	1	typical	thorax
4279/1/18	2018	2	1	0	1	1	1	typical	unknown
6255/1/16	2016	2	1	0	1	1	1	typical	thorax
3251/1/16	2016	2	1	0	1	1	1	typical	thorax
3250/1/16	2016	2	1	0	1	1	1	typical	thorax
3246/6/14	2014	2	1	0	1	1	1	typical	thorax
3612/4/16	2016	2	1	0	1	1	1	typical	thorax
2439/3/16	2016	9 or 11	1	1	1	0	0	typical	thorax
1879/2/12	2012	2	1	0	1	1	1	typical	thorax
5293/3/12	2012	2	1	0	1	1	1	typical	unknown
43/3/14	2014	2	1	0	1	1	1	typical	thorax
159/1/14	2014	6	1	0	1	1	1	typical	thorax
362/1/14	2014	2	1	0	1	1	1	typical	thorax
573/1/14	2014	2	1	0	1	1	1	typical	thorax
4554/2/13	2013	2	1	0	1	1	1	typical	thorax
4129/2/16	2016	2	1	0	1	1	1	typical	thorax
4706/1/18	2018	2	1	0	1	1	1	typical	unknown
3311/3/15	2015	8	1	0	1	1	1	typical	thorax
3726/6/15	2015	18	1	0	1	0	0	typical	thorax
4502/1/18	2018	9 or 11	1	1	1	0	0	typical	thorax
4601/1/18	2018	9 or 11	1	1	1	0	0	typical	thorax
4751/2/18	2018	2	1	0	1	1	1	typical	thorax
2717/4/14	2014	2	1	0	1	1	1	typical	thorax
5785/1/15	2015	9 or 11	1	1	1	0	0	typical	thorax
2774/1/16	2016	9 or 11	1	1	1	0	0	typical	thorax
1491/1/16	2016	9 or 11	1	1	1	0	0	typical	thorax
1972/2/17	2017	2	1	0	1	1	1	typical	thorax
1564/5/16	2016	2	1	0	1	1	1	typical	unknown
886/3/16	2016	9 or 11	1	1	1	0	0	typical	thorax
5027/6/18	2018	2	1	0	1	1	1	typical	thorax
5531/7/16	2016	2	1	0	1	1	1	typical	thorax
5810/1/16	2016	9 or 11	1	1	1	0	0	typical	thorax
6221/1/16	2016	2	1	0	1	1	1	typical	systemic
5706/1/16	2016	2	1	0	1	1	1	typical	thorax
5057/1/18	2018	n.t.	1	1	1	0	0	typical	thorax
5728/1/18	2018	6	1	0	1	1	1	typical	unknown
5728/9/18	2018	8	1	0	1	1	1	typical	unknown
5799/2/18	2018	2	1	0	1	1	1	typical	thorax
4601/8/15	2015	2	1	0	1	1	1	typical	thorax
2525/1/15	2015	2	1	0	1	1	1	typical	thorax
6199/1/18	2018	2	1	0	1	1	1	typical	thorax
6353/1/18	2018	2	1	0	1	1	1	typical	thorax
6168/2/18	2018	7	1	0	1	0	0	typical	unknown
6352/1/18	2018	2	1	0	1	1	1	typical	thorax
5494/4/17	2017	2	1	0	1	1	1	typical	systemic
6468/1/18	2018	9 or 11	1	1	1	0	0	typical	thorax
6374/14x/18	2018	2	1	0	1	1	1	typical	thorax
6667/4/18	2018	9 or 11	1	1	1	0	0	typical	thorax
4429/2/18	2018	2	1	0	1	1	1	typical	thorax
6999/3/18	2018	2	1	0	1	1	1	typical	thorax
7015/1/18	2018	2	1	0	1	1	1	typical	thorax
6892/18	2018	2	1	0	1	1	1	typical	unknown
7096/1/18	2018	2	1	0	1	1	1	typical	thorax
7083/2/18	2018	2	1	0	1	1	1	typical	unknown
22/1/19	2019	2	1	0	1	1	1	typical	thorax
155/19	2019	2	1	0	1	1	1	typical	thorax
261/1/19	2019	2	1	0	1	0	1	atypical	unknown
245/3/19	2019	2	1	0	1	1	1	typical	thorax
158/2/19	2019	n.t.	1	0	1	0	0	typical	thorax
401/1/19	2019	7	1	0	1	0	0	typical	unknown
503/1/19	2019	2	1	0	1	1	1	typical	thorax
681/7/19	2019	2	1	0	1	1	1	typical	thorax
790/2/19	2019	2	1	0	1	1	1	typical	thorax
1072/1/19	2019	2	1	0	1	0	0	atypical	unknown
1140/1/19	2019	2	1	0	1	1	1	typical	thorax
939/3/19	2019	9 or 11	1	1	1	0	0	typical	thorax
1684/19	2019	2	1	0	1	1	1	typical	thorax
2513/1/19	2019	2	1	0	1	1	1	typical	thorax
2481/1/19	2019	2	1	0	1	1	1	typical	thorax
2717/19	2019	n.t.	1	1	1	0	0	typical	thorax
2785/19	2019	2	1	0	1	1	1	typical	thorax
2746/2/19	2019	2	1	0	1	1	1	typical	thorax
2894/2/19	2019	n.t.	1	1	1	0	0	typical	thorax
3844/12/19	2019	2	1	0	1	1	1	typical	systemic
1719/1/10	2010	6	1	0	1	1	1	typical	unknown
1567/1/10	2010	16	1	1	1	0	0	typical	unknown
1565/10	2010	18	1	0	1	0	0	typical	unknown
913/8/10	2010	8	1	0	1	1	1	typical	thorax
813/2/10	2010	6	1	0	1	1	1	typical	unknown
2768/1/11	2011	12	1	0	1	0	0	typical	thorax
2399/1/11	2011	8	1	0	1	1	1	typical	thorax
1061/1/11	2011	9 or 11	1	1	1	0	0	typical	thorax
7187/2/10	2010	13	1	0	1	0	0	typical	thorax
6961/1/10	2010	n.t.	1	1	1	0	0	typical	thorax
6962/1/10	2010	12	1	0	1	0	0	typical	thorax
2223/2/10	2010	9 or 11	1	1	1	0	0	typical	thorax
4740/1/11	2011	2	1	0	1	1	1	typical	systemic
1195/1/11	2011	8	1	0	1	1	1	typical	thorax
2477/10	2010	2	1	0	1	1	1	typical	unknown
4386/1/10	2010	2	1	0	1	1	1	typical	thorax
4872/4/10	2010	9 or 11	1	1	1	0	0	typical	thorax
4883/1/10	2010	9 or 11	1	1	1	0	0	typical	thorax
730/1/12	2012	16	1	1	1	0	0	typical	unknown
3784/1/10	2010	6	1	0	1	1	1	typical	unknown
1452/6/12	2012	n.t.	1	0	1	0	0	typical	unknown
243/2/12	2012	2	1	0	1	1	1	typical	unknown
5830/11	2011	18	0	0	0	1	1	atypical	unknown
5622/2/11	2011	18	0	0	0	1	1	atypical	thorax
271/11	2011	2	1	0	1	1	1	typical	unknown
3697/2/10	2010	2	1	1	1	0	0	atypical	thorax
3677/1/10	2010	18	0	0	0	1	1	atypical	unknown
3416/10	2010	9 or 11	1	1	1	0	0	typical	unknown
2856/10	2010	2	1	0	1	1	1	typical	unknown
4282/1/19	2019	2	1	0	1	0	0	atypical	thorax
4386/19	2019	2	1	0	1	1	1	typical	thorax
572/2/12	2012	2	1	0	0	1	1	atypical	unknown
5419/1/10	2010	n.t.	1	1	1	0	0	typical	thorax
5659/1/12	2012	5	1	1	1	0	0	typical	unknown
5074/4/14	2014	7	1	1	0	0	0	atypical	thorax
4695/1/14	2014	6	1	0	1	1	1	typical	thorax
3191/3/12	2012	5	1	1	1	0	0	typical	thorax
95/14	2014	18	0	0	0	1	1	atypical	unknown
999-4x/12	2012	9 or 11	1	1	1	0	0	typical	thorax
6353/2/10	2010	2	1	0	1	1	1	typical	unknown
4498/1/19	2019	2	1	0	1	1	1	typical	thorax
5954/1/11	2011	2	1	0	1	1	1	typical	thorax
4630/2/11	2011	2	1	0	1	0	0	atypical	thorax
2470/3/16	2016	18	0	0	0	1	1	atypical	thorax
5286/1/11	2011	2	1	0	1	1	1	typical	thorax
4368/1/11	2011	2	1	0	1	1	1	typical	thorax
3376/24/10	2010	2	1	0	1	1	1	typical	unknown
4980/15	2015	2	1	0	1	0	1	atypical	unknown
4769/2/19	2019	2	1	0	1	1	1	typical	thorax
1593/1/15	2015	6	1	0	1	1	1	typical	thorax
2396/3/13	2013	6	1	0	1	1	1	typical	thorax
521/2/14	2014	2	1	0	1	1	1	typical	thorax
476/3/13	2013	2	1	0	1	1	1	typical	thorax
3958/2x-3/12	2012	2	1	0	1	1	1	typical	thorax
3673/2x-4/12	2012	2	1	0	1	1	1	typical	unknown
172/1/12	2012	2	1	0	1	1	1	typical	unknown
6021/2/11	2011	2	1	0	1	1	1	typical	thorax
5266/3/19	2019	2	1	0	1	1	1	typical	thorax
5795/19	2019	2	1	0	1	1	1	typical	thorax
5730/6/19	2019	2	1	0	1	1	1	typical	systemic
5772/3/19	2019	2	1	0	1	1	1	typical	thorax
6144/1/19	2019	9 or 11	1	1	1	0	0	typical	thorax

## Sheet: additional isolates
Lab ID	Year	Serovar	apxIBD	apxICA	apxIICA	apxIIIBD	apxIIICA	apx_feature	organ
3809/4/09	2009	18	0	0	0	1	1	atypical	unknown
8590/17/08	2008	2	1	0	1	1	1	typical	thorax
1542/01	2001	2	1	0	1	0	0	atypical	unknown
1617/01	2001	2	1	0	1	0	0	atypical	unknown
84356/99	1999	2	1	0	1	1	1	typical	systemic
